# Supplementary material for: Twenty-three-year demographic history of the Affenberg Japanese macaques (Macaca fuscata), a translocated semi-free-ranging group in southern Austria
Source: Primates. 2021 Jul 10;62(5):761–76. doi: 10.1007/s10329-021-00928-4 (PMC8410734; doi:10.1007/s10329-021-00928-4)
Supplement: Supplementary file 2 — Supplementary file2 (XLSX 24 kb) [file 10329_2021_928_MOESM2_ESM.xlsx]

## Sheet: Genealogy_Affenberg 1. Jan 2020
Name of matriline, estimated rank order & present nb of matriline members (females and juv) on Jan. 1st 2020		●	●	●	●	1995	Affenberg starts ●	●	●	●	2000	●	●	●	●	2005	●	●	●	●	2010	●	●	●	●	2015	●	●	●	●	2020
1 Esther-Line (ES)	♀ESTHER-80♰
present members N=1								♂ES-97♰		♀ES(luise)-99
														♂ ESLU-03♰
2 Pauline-Line (PA)			♀PAULINE-92♰
present members N=16									♂PA-98♰		♀PA（barbara）-00	♀PA（iris）-01	♀PA(pia)-02
																	♂PAPI-06		♂PAPI-08		♂PAPI-10♰
																♂PAIR-05♰		♀PAIR（heidi）-07		♂PAIR-09	♀PAIR(jessy)-10
																										♀PAIRJE-15♰	♂PAIRJE-16		♂PAIRJE-18	♂PAIRJE-19
																							♂PAIRHE-12		♀PAIRHE(kurt)-14
															♀PABA（marianne）-04		♀PABA(hanna)-06♰	♂PABA-07♰	♂PABA-08	♂PABA'09
																					♀PABAHA(montana)-10
																									♀PABAHAMO(marylin)-14
																														♂PABAHAMOMA-19
																			♀PABAMA(ingrid)-08♰			♀PABAMA(Kate)-11
																											♂PABAMAKA-16♰
																											♂PABAMAIN-16		♂PABAMAIN-18
3 Maridi-Line (MA)			♀MARIDI-92♰
present members N= 5									♀MA(ulrike)-98		♂MA-00		♀MA(anke)-02♰
																	♂MAAN-06	♀MAAN(alina)-07♰		♂MAAN-09
																							♂MAANAL-12		♂MAANAL-14		♀MAANAL(pippi)-16		♂MAANAL-18	♂MAANAL-19
													♀MAUL(bum)-02
4 Chita-Line (CH)			♀CHITA-92															♂MAULBU-07		♂MAULBU-09♰		♂MAULBU-11	♂MAULBU-12
present members N= 5							♀CH(mini'96)		♂CH-98		♂CH-00♰	♂CH-01♰
											♀CHMI(lena)-00
																		♀CHMILE-07♰		♀CHMILE(magda)-09	♀CHMILE-10♰	♂CHMILE-11♰	♂CHMILE-12
																									♂CHMILEMA-14♰	⚲CHMILEMA-15♰		♀CHMILEMA-17♰	♂CHMILEMA-18
5 Gusti-Line (GU)	♀GUSTI-87♰
present members N= 10									♂GU-98♰		♀GU(josefine)-00	♀GU(lilly)-01
																	♂GULI-06♰	♀GULI(elli)-07		♀GULI(claudia)-09	♂GULI-10
																									♀GULICL-14♰	♂GULICL-15		♀GULICL(Marie)-17
																						♀GULIEL(sandra)-11		♂GULIEL-13
															♀GUJO-04♰	♀GUJO(berta)-05		♂GUJO-07	♂GUJO-08♰	♂GUJO-09								♂GULIELSA-17		♂GULIELSA-19
																				♂GUJOBE-09
6 Mona-Line (MO)						♀MONA-95♰
present members N= 14												♀MO(lisa)-01		♂ MO-03♰	♀MO(augustine)-04		♀MO(melanie)-06
																					♂MOME-10		♀MOME(herta)-12
																											♀MOMEHE(hermine)-16
																				♂MOAU-09♰		♂MOAU-11	♀MOAU(julia)-12
																												♂MOAUJU-17		♂MOAUJU-19
																	♀MOLI(beate)-06		♂MOLI-08♰	♀MOLI(romana)-09
																									♀MOLIRO(conchita)-14
																						♀MOLIBE(sarah)-11♰		♀MOLIBE(krato)-13
																												♂MOLIBEKR-17
																											♀MOLIBESA(elektra)-16
7 Nicky-Line (NI)				♀NICKY-93♰
present members N= 15										♀NI(betty)-99		♂NI-01	♀NI(nils)-02
																	♀NINI(friderike)-06		♂NINI-08	♀NINI(chanel)-09
																									♂NINICH-14		♀NINICH-16♰
																						♀NINIFR(zoey)-11		♀NINIFR(lucy)-13
																														♂NINIFRLU-19
																											♀NINIFRZO(sailor)-16
															♀NIBE-04♰	♀NIBE(Maria)-05♰		♀NIBE(ilvy)-07		♂NIBE-09♰	♀NIBE(alexandra)-10♰
																										♀NIBEAL(greta)-15
																							♂NIBEIL-12		♂NIBEIL-14	♀NIBEIL(marlene)-15		♀NIBEIL(ellen)-17
																					♀NIBEMA(suzana)-10
																										⚲NIBEMASU-15♰	♂NIBEMASU-16		♂NIBEMASU-18
8 Sissy-Line (SI)	♀Sissi-89♰
present members N= 8					♀SI(willma)-94♰				♀SI(victoria)-98♰		♂SI-00♰
													♀SIVI(christina)-02♰
																	♀SIVICH(hilde)-06			♀SIVICH(alice)-09	♂SIVICH-10
																								♂SIVICHAL-13		♀SIVICHAL(zarah)-15	♂SIVICHAL-16
											♂SIWI-00♰		♂SIWI-02♰
																							♀SIVICHHI(uschi)-12		♀SIVICHHI(janis)-14
																													♀SIVICHHIJA(inge)-18
																													♂SIVICHHIUS-18
9 Anastasia-Line (AN)	♀ANASTASIA-87
present members N= 6							♂AN-96		♀AN(stasia)-98♰	♀AN(laura)-99	♂AN-00♰	♀AN(sabrina)-01	♂AN-02	♀AN(annegret)-03♰
																				♂ANAN-09		♂ANAN-11
																♂ANSA-05♰	♂ANSA-06♰		♂ANSA-08
														♂ANLA-03
														♀ANST-03♰	♂ANST-04♰	♀ANST(dolores)-05		♂ANST-07♰	♂ANST-08
																						♂ANSTDO-11		♀ANSTDO(madeleine)-13		♂ANSTDO-15		♀ANSTDO(jane)-17
																													♀ANSTDOMA-18♰
10 Rosi-Line (RO)	♀ROSI-89♰
present members N= 11					♀RO(krümel)-94				♀RO(renate)-98♰		♂RO-00	♂RO-01♰	♂RO-02♰
														♂RORE-03
										♀ROKR(svenja)-99♰		♀ROKR(caroline)-01	♂ROKR-02♰
																♀ROKRCA(elfriede)-05♰		♂ROKRCA-07	♂ROKRCA-08
																					♀ROKRCAEL(simone)-11			♀ROKRCAEL(bettina)-13
																											♀ROKRCAELBE(cat)-16		♀ROKRCAELBE(astrid)-18	♂ROKRCAELBE-19
																										♂ROKRCAELSI-15
															♂ROKRSV-04♰		♀ROKRSV(olga)-06		♂ROKRSV-08
																							♀ROKRSVOL(gisela)-12♰	♀ROKRSVOL(sakura)-13
																													♂ROKRSVOLSA-18
11 Amanda-Line (AM)				♀AMANDA-93	♂ARNO-94♰
present members N= 5										♂AM-99♰		♂AM-01♰	♀AM(annika)-02♰
																		♀AMAN(maya)-07
																						♂AMANMA-11		♂AMANMA-13		♂AMANMA-15		♀AMANMA(clara)-17		♀AMANMA(osaka)-19
12 Ines-Line (IN)				♀INES-93♰							♀IN(rudolfine)-00
present members N= 10																♀INRU(sabine)-05		♂INRU-07♰		♀INRU(florentine)-09
																										♀INRUFL(grace)-15		♀INRUFL(rosa)-17
																					♂INRUSA-10		♀INRUSA(eva)-12		♀INRUSA(amy)-14	♂INRUSA-15
																													♂INRUSAAM-18
																												♀INRUSAEV(hildegard)-17
13 Fanny-Line (FA)																					♀FANNY-10
present members N= 2																										♀FA(Elisabeth)-15
14 Michaela-Line (MI)			♀MICHAELA-92
present members N= 2									♀MI(nora)-98	♂MI-99		♂MI-01♰
													♂MINO-02
15 Kathi-Line (KA)		♀KATHI-91
present members N= 1						♂KA-95♰			♀KA(villach)-98♰		♂KA-00♰		♂KA-02
														♂KAVI-03♰			♂KAVI-06♰
16 Gisela-Line (GI)	♀GISELA-87♰
present members N= 0									♂GI-98♰		♂GI-00
17 Tanja-Line (TA)					♀Tanja-94
present members N= 1										♀TA-99♰
Single females who arrived in 1996
matrilines extinct (died before giving birth)		♀SIEGLINDE-91♰	♀ALICE-92♰		♀SONJA-94♰	♀LISA-95♰
Single males who arrived in 1996			♂RALPH-92♰	♂MICHI-93♰	♂WOLFGANG-94♰	♂BRUNO-95♰
			♂MAX-92♰	♂FRANZ-93♰		♂WILLI-95♰
				♂SPOCKY-93♰		♂SCHÜCHI-95♰
				♂PETER-93♰
				♂HUGO-93♰
				♂OSKAR-93♰
	arrived with juvenile in 1996
⚲	unknown sex
	those individuals might be mixed-up
	females who died before entering sexual maturity
